# Supplementary material for: Increased Hepatocyte Growth Factor Secretion by Placenta-Derived Mesenchymal Stem Cells Improves Ovarian Function in an Ovariectomized Rat Model via Vascular Remodeling by Wnt Signaling Activation
Source: Cells. 2023 Nov 25;12(23):2708. doi: 10.3390/cells12232708 (PMC10705748; doi:10.3390/cells12232708)
Supplement: Supplementary file 1 [file cells-12-02708-s001.zip]

Archive with 1 entries (1 files):
- cells-2707072-supplementary.pdf
